# Supplementary material for: Clinical outcomes, complications, and survivorship for unicompartmental knee arthroplasty versus total knee arthroplasty in patients aged 80 years and older with isolated medial knee osteoarthritis: a matched cohort analysis
Source: Arch Orthop Trauma Surg. 2023 May 27;143(10):6371–9. doi: 10.1007/s00402-023-04916-9 (PMC10491502; doi:10.1007/s00402-023-04916-9)
Supplement: Supplementary file 1 — Supplementary file1 (XLSX 64 KB) [file 402_2023_4916_MOESM1_ESM.xlsx]

## Sheet: Totali
sesso	t1 medio	T2 medio	età all'intervento	BMI	lato operato	tempo chirurgico	fallimenti	vas preop (t0)	vas t1	vas t2	flex pre op (°)	flex t1 (°)	flex t2 (°)	ext pre op (°)	ext t1 (°)	ext t2 (°)	kss t0	kss t1	kss t2	OKS T0	OKS T1	OKS T2
F	15	72	82	26.9	DX	45		5	1	1	90	120	120	5	5	5	30	90	90	22	45	42
M	12	72	80	26.56	SIN	60		7	3	3	100	115	125	5	0	0	35	90	90	21	42	41
F	13	67	82	28.41	SIN	45		8	3	1	90	115	125	0	0	0	35	85	90	15	41	41
F	14	70	81	27.82	SIN	40		9	2	2	85	120	110	10	0	0	40	95	95	23	41	43
M	12	68	85	26.67	dx	54		8	2	2	110	125	120	0	0	0	45	100	100	24	43	47
M	14	55	81	20.31	DX	70		10	1	1	95	115	115	0	5	5	50	90	90	15	47	41
F	13	54	81	22.89	DX	57		8	1	1	85	110	120	5	0	0	40	85	90	24	41	42
M	12	56	81	31.71	SIN	40		7	2	2	115	115	110	5	0	0	45	85	85	23	42	42
F	13	52	80	33.3	DX	45		7	3	2	90	125	120	5	0	0	35	95	95	22	42	41
F	14	53	81	25.39	DX	45		9	2	2	90	115	120	0	0	0	38	95	95	21	41	42
F	12	54	81	25.39	DX	56		7	3	3	85	120	115	5	5	0	25	100	100	27	42	41
F	13	54	81	36.2	DX	68		8	1	1	80	105	120	5	0	0	50	80	90	15	41	46
F	12	58	82	29.07	DX	75		6	1	1	95	100	115	5	0	0	45	85	90	21	42	43
F	14	54	80	30.47	DX	80		6	2	1	100	100	120	10	0	0	50	95	95	23	43	41
M	12	50	80	30.47	SIN	75		6	3	2	95	100	120	5	0	5	35	90	90	21	41	41
M	16	52	85	28.15	DX	51		8	0	1	100	105	115	0	5	0	30	85	85	15	41	45
F	13	50	83	28.15	DX	46		7	0	0	105	110	125	5	0	0	35	90	90	23	45	48
F	12	51	84	30.04	DX	57		6	2	2	82	120	115	5	0	0	35	85	85	24	48	42
F	14	51	80	32.34	SIN	40		5	3	0	85	120	120	0	0	0	35	90	95	15	42	44
F	13	50	81	32.34	SIN	60		6	2	2	95	115	110	5	10	5	40	95	95	15	44	43
F	12	/	82	25.34	DX	40	DECEDUTO 15 MESI DOPO L'INTERVENTO	7	3	/	95	115	/	5	0	/	40	95	/	23	42	/
F	13	46	80	30.76	DX	72		5	4	2	95	115	120	5	0	0	25	90	90	22	48	42
F	16	48	80	34.48	SIN	51		7	0	0	80	120	125	5	5	0	20	100	100	21	44	48
F	12	46	80	31	SIN	62		8	0	0	75	115	120	5	0	0	30	65	70	27	45	44
F	13	47	80	27.68	DX	40		8	6	1	110	115	120	5	0	0	30	85	85	27	44	45
F	12	45	80	21.27	DX	50		7	0	0	90	125	115	5	0	0	40	95	95	21	47	44
F	15	43	84	21.27	SIN	45		8	2	2	90	115	120	5	5	0	50	90	90	23	45	47
F	13	44	83	27.03	SIN	47		7	1	1	90	120	125	10	5	0	25	95	95	24	45	45
F	/	/	88	23.05	DX	62	FRATTURA PERIPROTESICA 3 MESI POST INTERVENTO	8	/	/	80	/	/	5	/	/	35	/	/	26	/	/
F	12	45	85	22.83	SIN	50		7	2	2	80	125	115	0	5	5	40	90	90	24	41	46
F	12	43	83	25.71	SIN	52		9	3	2	75	125	120	6	0	0	45	85	85	23	45	44
F	12	42	80	25.39	DX	60		8	1	1	84	110	125	5	0	0	40	85	90	22	41	47
F	13	40	83	25.71	DX	68		9	0	0	80	120	120	5	0	0	35	95	95	21	42	41
F	12	41	80	28.9	DX	45		10	4	2	90	115	120	5	5	5	35	100	100	16	44	42
F	12	36	80	27.78	SIN	60		6	3	2	95	120	115	0	0	0	35	100	100	15	42	40
M	12	38	82	25	SIN	68		8	2	2	95	110	120	10	0	0	25	90	90	21	42	48
M	/	/	83	26.84	DX	80	DECEDUTO 8 MESI POST INTERVENTO	6	/	/	100	/	/	5	/	/	35	/	/	23	/	/
F	14	29	82	34.85	SIN	64		6	0	0	90	100	115	5	5	0	35	75	90	21	46	46
F	12	28	80	30.8	DX	70		8	1	1	75	100	120	5	5	0	35	80	85	15	42	42
M	13	26	80	25.39	DX	60		6	2	2	95	115	125	5	10	5	40	85	90	23	47	47
M	14	26	80	21.22	DX	55		7	3	2	95	120	120	10	5	5	50	95	95	24	47	47
F	12	25	81	36.93	DX	49		7	2	2	95	110	120	10	0	0	25	95	95	15	46	46
F	12	60	80	36.93	SIN	60		8	3	2	100	110	115	10	0	0	20	90	90	24	44	44
F	15	58	80	26.81	DX	40		9	2	2	105	105	125	0	0	0	30	85	85	23	45	45
F	13	58	80	27.4	SIN	43		9	3	1	85	105	115	5	0	0	20	100	95	20	45	45
M	15	57	85	29.4	SIN	68		7	2	2	80	115	120	5	0	0	50	75	80	21	44	44
M	13	56	83	26.45	DX	48		6	4	2	95	120	115	5	5	5	60	80	85	15	46	46
F	12	/	84	29.75	SIN	47	DECEDUTO 20 MESI DOPO L'INTERVENTO	7	1	/	90	110	/	5	0	/	25	85	/	23	45	/
M	14	34	81	23.03	DX	68		7	3	3	90	110	120	5	0	0	35	90	90	24	45	45
F	12	33	82	25.39	SIN	77		5	2	2	80	115	120	5	5	5	40	90	95	15	45	45
F	13	33	84	36.2	DX	73		7	5	6	75	100	115	5	5	0	45	90	90	15	42	42
F	12	32	83	29.07	DX	50		8	0	0	100	125	125	5	5	0	40	85	95	23	45	45
M	13	58	80	30.47	SIN	45		9	4	1	90	100	115	5	0	0	35	80	90	22	43	43
F	14	35	80	30.47	SIN	67		8	4	1	80	110	120	5	0	0	35	90	90	21	44	44
F	12	28	80	28.15	DX	60		10	2	2	75	120	125	10	0	5	35	100	100	20	41	41
M	13	61	80	28.15	SIN	50		8	2	2	80	105	125	0	5	0	55	95	95	20	44	44
F	13	58	80	30.04	DX	50		7	1	1	90	110	110	10	5	0	35	90	90	20	45	45
M	12	32	80	32.34	DX	50		7	2	2	90	100	120	5	0	0	40	85	85	15	45	47
F	13	30	80	32.34	SIN	60		9	1	1	100	110	115	5	10	10	25	90	90	20	45	47
F	12	67	80	25.34	DX	40		7	2	2	100	110	125	0	0	0	40	85	90	18	42	42
F	13	53	80	30.76	DX	45		5	3	2	75	120	120	5	0	0	45	80	80	22	42	41
F	14	55	80	27.2	SIN	40		7	2	2	90	115	120	5	0	0	40	85	85	25	47	42
F	12	55	80	34.01	DX	60		8	1	1	90	115	120	10	0	0	35	95	95	15	45	40
F	13	54	82	27.68	DX	65		8	1	1	80	115	120	10	0	0	35	95	95	23	46	48
M	12	54	80	21.27	DX	45		7	0	0	90	120	110	5	0	0	35	90	90	28	44	43
F	13	50	85	21.27	SIN	45		8	3	2	100	125	120	5	0	0	25	85	85	22	45	46
F	12	50	82	27.03	SIN	40		7	2	2	95	115	120	5	0	0	35	100	100	23	45	42
F	14	50	83	23.05	DX	40		8	0	1	80	115	115	5	5	5	35	100	100	15	44	47
F	/	51	80	22.83	DX	40	INFEZIONE 2 MESI POST INTERVENTO	7	/	/	85	/	/	0	/	/	35	/	/	19	/	/
F	12	45	81	25.71	DX	40		9	1	1	95	120	120	10	0	0	40	95	95	15	45	46
M	14	46	83	25.39	SIN	55		8	2	1	95	115	125	5	0	0	50	95	95	15	43	44
F	13	47	82	25.71	SIN	50		9	3	2	90	115	120	10	5	5	25	90	90	21	46	45
M	12	45	83	36.33	DX	54		10	2	2	95	125	120	5	0	0	20	85	85	25	42	45
M	13	45	83	27.78	DX	50		6	0	1	90	115	120	5	0	0	30	95	95	23	45	44
F	/	/	80	27.8	SIN	55	DECEDUTO 10 MESI DOPO L'INTERVENTO	8	/	/	80	/	/	5	/	/	20	/	/	27	/	/
	12.9437	48.1571	81.5067	28.0448		54.3867
	1.41421		1.77348	4.05477		11.3016

## Sheet: mono
sesso	t1 medio	T2 medio	età all'intervento	BMI	lato operato	tempo chirurgico	FALLIMENTI	vas preop (t0)	vas t1	vas t2	flex pre op (°)	flex t1 (°)	flex t2 (°)	ext pre op (°)	ext t1 (°)	ext t2 (°)	kss t0	kss t1	kss t2	OKS T0	OKS T1	OKS T2
F	12	51	81	24.2215	DX	44		6	2	1	90	115	120	0	0	0	50	100	100	24	43	45
F	13	48	80	20.5693	DX	45		8	3	2	100	110	110	5	0	0	40	90	90	15	47	43
M	14	49	81	23.4835	DX	29		6	2	2	110	120	115	5	0	0	45	85	85	24	41	42
F	12	43	84	23.4236	SIN	34		7	1	2	95	120	120	5	0	0	35	85	90	23	42	44
F	13	/	80	29.9836	SIN	46	REVISIONE CON TOTALE A 18 MESI DALL'INTERVENTO PER MOBILIZZAZIONE ASETTICA	7	1	/	110	115	/	10	0	/	38	95	/	22	42	/
F	12	40	86	29.9688	SIN	31		8	0	1	95	115	115	5	0	0	25	95	95	21	41	42
F	13	39	87	29.9688	DX	45		9	3	2	85	120	120	5	0	0	50	100	100	27	42	42
F	15	27	84	31.5617	DX	45		9	2	2	115	115	125	5	0	0	45	80	80	15	41	44
F	12	28	83	27.6817	SIN	37		7	0	0	90	120	120	5	5	5	50	85	85	21	42	45
M	13	25	82	28.8889	SIN	31		6	1	1	90	120	120	0	0	0	35	95	95	23	43	44
M	14	25	80	28.4055	SIN	40		7	1	2	85	115	120	5	0	0	30	90	90	21	41	42
F	13	34	80	35.9963	SIN	45		7	2	1	90	100	120	5	0	0	35	85	90	15	41	45
F	13	34	80	27.8159	DX	40		5	3	2	95	115	115	10	0	0	35	90	90	23	45	42
F	12	/	85	22	DX	35	DECEDUTO 30 MESI DOPO L'INTERVENTO	7	2	/	95	120	/	5	0	/	35	85	/	24	48	/
F	14	31	82	32.4662	DX	36		8	0	0	95	125	120	5	0	0	40	90	90	15	42	46
F	12	32	84	27.3437	SIN	56		9	1	0	100	120	120	5	5	5	40	95	95	15	44	42
F	13	32	82	25.7117	SIN	44		8	1	1	105	100	105	5	0	0	25	95	95	23	42	43
F	12	33	84	25.7117	DX	45		10	2	1	90	120	120	5	0	0	20	90	90	22	48	47
F	13	32	84	29.3724	SIN	44		8	3	2	90	115	115	10	0	0	30	100	100	21	44	46
F	12	30	81	26.9274	DX	35		7	0	4	95	120	120	0	0	0	30	65	85	27	45	44
F	12	25	83	26.6667	SIN	45		7	0	1	100	110	115	2	0	0	40	85	85	27	44	45
F	13	32	82	24.858	SIN	50		9	2	1	95	120	120	3	0	0	50	95	95	21	47	45
F	12	31	83	30.1194	DX	40		7	3	2	110	120	120	0	0	0	25	90	90	23	45	44
M	14	30	84	21.7865	SIN	38		8	2	2	90	115	115	0	0	0	35	95	95	24	45	45
F	12	28	80	21.7865	DX	45		6	3	2	110	115	115	0	0	0	40	90	90	26	41	45
F	13	/	80	23.8751	DX	46	REVISIONE A 16 MESI PER MOBILIZZAZIONE ASETTICA	6	4	/	90	120	/	0	5	/	45	90	/	24	45	/
F	13	31	81	27.6361	SIN	40		6	0	0	90	120	120	5	0	0	35	85	90	23	41	40
M	12	29	80	27.6361	DX	38		8	0	1	100	120	120	0	0	0	40	85	80	22	42	42
F	13	54	80	21.9671	DX	55		8	1	1	100	115	115	0	0	0	40	85	90	25	42	42
F	13	53	80	21.9671	SIN	58		7	2	2	100	120	120	0	0	0	45	100	100	15	42	42
F	12	54	80	38.9739	SIN	57		6	3	2	105	110	115	5	5	5	40	85	80	23	45	45
M	13	54	81	30.863	DX	57		5	2	2	90	120	120	0	0	0	35	95	90	28	45	45
F	15	51	81	27.9904	SIN	44		6	0	0	90	110	110	0	0	0	35	95	90	22	46	45
F	13	42	82	31.6032	SIN	53		7	1	1	80	115	115	5	0	0	35	90	95	23	44	44
F	13	/	81	30.3871	SIN	45	LUSSAZIONE INSERTO A 22 MESI	5	1	/	105	115	/	0	0	/	25	85	/	15	45	/
M	13	39	80	24.9135	DX	33		7	2	2	105	120	120	5	0	0	35	100	100	19	45	45
F	13	37	80	24.3	SIN	45		8	3	2	105	125	125	10	5	5	35	90	90	15	44	42
F	14	37	80	30.1	DX	45		8	0	1	90	120	120	5	0	0	35	80	85	15	40	42
F	13	26	80	28.089	SIN	47		7	0	1	80	120	115	0	0	0	40	90	90	21	40	40
F	12	27	85	27.6888	SIN	52		8	2	2	80	115	115	5	5	0	50	90	90	25	45	45
F	14	64	85	23.0469	DX	33		7	3	2	85	125	120	10	0	0	25	90	90	23	43	45
F	13	/	82	24.974	SIN	48	MOBILIZZAZIONE ASETTICA 18 MESI DOPO L'INTERVENTO	8	2	/	100	115	/	5	0	/	20	100	/	27	46	/
F	12	60	85	30.3593	DX	53		7	3	2	105	120	120	0	0	0	30	95	95	20	42	45
M	13	59	80	25.9516	SIN	57		9	4	3	90	125	125	5	0	0	20	90	90	20	45	45
M	14	54	82	32.1929	DX	45		8	0	1	95	110	115	0	0	0	50	90	90	24	45	45
F	/	/	80	21.3599	SIN	50	DECEDUTO 6 MESI DOPO L'INTERVENTO	9	/	/	105	/	/	5	/	/	60	/	/	15	/	/
F	13	56	81	22.7583	SIN	40		10	3	3	115	115	115	5	0	0	25	85	85	24	42	42
F	13	36	83	22.7583	DX	50		6	2	2	90	120	120	10	0	0	35	100	95	23	40	45
F	12	34	87	29.9	SIN	41		8	1	1	95	110	115	5	0	0	40	85	90	22	45	45
F	14	32	82	24.1633	SIN	48		6	0	0	90	120	120	5	0	0	45	95	90	21	40	40
M	12	29	84	25.2	SIN	43		8	1	0	110	120	120	5	0	0	40	90	95	20	46	46
M	13	54	80	26.5625	DX	55		7	2	2	95	115	120	0	0	0	35	90	90	20	42	42
F	15	/	85	28.4053	DX	38	DECEDUTO 26 MESI DOPO L'INTERVENT	7	1	/	95	115	/	0	0	/	35	85	/	21	45	/
F	12	33	80	24.3046	DX	50		9	2	2	100	120	120	5	0	0	35	100	100	23	45	41
M	14	31	81	24.2187	DX	56		10	3	2	100	115	115	5	0	0	55	90	90	28	43	45
F	13	36	84	24.2215	SIN	57		5	2	1	105	110	110	10	0	0	35	80	85	15	44	44
F	13	28	82	28.8754	SIN	45		7	3	2	95	120	120	5	5	5	40	90	90	23	44	44
F	14	27	81	28.8754	DX	50		4	2	1	90	120	120	5	0	0	25	90	90	24	45	45
M	13	28	83	27.3437	DX	52		8	4	2	95	115	115	5	0	0	35	90	95	19	45	45
F	13	25	84	26.0262	SIN	50		9	1	0	95	115	115	5	0	0	55	90	85	20	45	45
F	14	24	81	30.854	SIN	45		9	3	0	95	110	110	0	0	0	35	90	90	22	40	45
F	14	31	82	32.4662	DX	36		8	0	0	95	125	120	5	0	0	40	90	90	15	42	46
F	12	32	84	27.3437	SIN	56		9	1	0	100	120	120	5	5	5	40	95	95	15	44	42
F	13	32	82	25.7117	SIN	44		8	1	1	105	100	105	5	0	0	25	95	95	23	42	43
F	12	33	84	25.7117	DX	45		10	2	1	90	120	120	5	0	0	20	90	90	22	48	47
F	13	32	84	29.3724	SIN	44		8	3	2	90	115	115	10	0	0	30	100	100	21	44	46
F	12	30	81	26.9274	DX	35		7	0	4	95	120	120	0	0	0	30	65	85	27	45	44
F	12	25	83	26.6667	SIN	45		7	0	1	100	110	115	2	0	0	40	85	85	27	44	45
F	13	32	82	24.858	SIN	50		9	2	1	95	120	120	3	0	0	50	95	95	21	47	45
F	12	31	83	30.1194	DX	40		7	3	2	110	120	120	0	0	0	25	90	90	23	45	44
M	14	30	84	21.7865	SIN	38		8	2	2	90	115	115	0	0	0	35	95	95	24	45	45
F	12	28	80	21.7865	DX	45		6	3	2	110	115	115	0	0	0	40	90	90	26	41	45
F	14	32	82	24.1633	SIN	48		6	0	0	90	120	120	5	0	0	45	95	90	21	40	40
M	12	29	84	25.2	SIN	43		8	1	0	110	120	120	5	0	0	40	90	95	20	46	46
M	13	54	80	26.5625	DX	55		7	2	2	95	115	120	0	0	0	35	90	90	20	42	42
	12.9324	36.3824	82.1333	26.8765		44.9333
	0.833068	10.5435	1.90542	3.54602		7.16661

## Sheet: Foglio1
	fallimenti								Mono		totali
					FALLIMENTI				t1	t2	t1	t2
									0	0	0	0
									0	0	0	0
									0	0	0	0
									0	0	0	0
					REVISIONE CON TOTALE A 18 MESI DALL'INTERVENTO PER MOBILIZZAZIONE ASETTICA				0	1	0	0
									0	0	0	0
									0	0	0	0
									0	0	0	0
									0	0	0	0
									0	0	0	0
									0	0	0	0			T1	0.175368
									0	0	0	0			T2	0.515959
									0	0	0	0
					DECEDUTO 30 MESI DOPO L'INTERVENTO				0	1	0	0
									0	0	0	0
									0	0	0	0
									0	0	0	0
									0	0	0	0
									0	0	0	0
	DECEDUTO 15 MESI DOPO L'INTERVENTO								0	0	0	1
									0	0	0	0
									0	0	0	0
									0	0	0	0
									0	0	0	0
									0	0	0	0
					REVISIONE A 16 MESI PER MOBILIZZAZIONE ASETTICA				0	1	0	0
									0	0	0	0
	FRATTURA PERIPROTESICA 3 MESI POST INTERVENTO								0	0	1	1
									0	0	0	0
									0	0	0	0
									0	0	0	0
									0	0	0	0
									0	0	0	0
									0	0	0	0
					LUSSAZIONE INSERTO A 22 MESI				0	1	0	0
	DECEDUTO 8 MESI POST INTERVENTO								0	0	1	1
									0	0	0	0
									0	0	0	0
									0	0	0	0
									0	0	0	0
									0	0	0	0
					MOBILIZZAZIONE ASETTICA 18 MESI DOPO L'INTERVENTO				0	1	0	0
									0	0	0	0
									0	0	0	0
									0	0	0	0
					DECEDUTO 6 MESI DOPO L'INTERVENTO				1	1	0	0
	DECEDUTO 20 MESI DOPO L'INTERVENTO								0	0	0	1
									0	0	0	0
									0	0	0	0
									0	0	0	0
									0	0	0	0
									0	0	0	0
					DECEDUTO 26 MESI DOPO L'INTERVENT				0	1	0	0
									0	0	0	0
									0	0	0	0
									0	0	0	0
									0	0	0	0
									0	0	0	0
									0	0	0	0
									0	0	0	0
									0	0	0	0
									0	0	0	0
									0	0	0	0
									0	0	0	0
									0	0	0	0
									0	0	0	0
									0	0	0	0
	INFEZIONE 2 MESI POST INTERVENTO								0	0	1	1
									0	0	0	0
									0	0	0	0
									0	0	0	0
									0	0	0	0
									0	0	0	0
	DECEDUTO 10 MESI DOPO L'INTERVENTO								0	0	1	1
									0	0	0	0
